# Supplementary material for: In-depth comparison of commercial Trichoderma-based products: integrative approaches to quantitative analysis, taxonomy and efficacy
Source: Front Microbiol. 2025 Sep 18;16:1646394. doi: 10.3389/fmicb.2025.1646394 (PMC12488588; doi:10.3389/fmicb.2025.1646394)
Supplement: Supplementary file 2 [file Table_1.XLSX]

## Sheet: Suppl.table 1
Suppl table 1. List of sequences used for MIST analysis
Strain	Results of MIST anaysis	ITS	TEF	RPB2
T34	Trichoderma asperellum	GGAAGTAAAAGTCGTAACAAGGTCTCCGTTGGTGAACCAGCGGAGGGATCATTACCGAGTTTACAACTCCCAAACCCAATGTGAACGTTACCAAACTGTTGCCTCGGCGGGGTCACGCCCCGGGTGCGTCGCAGCCCCGGAACCAGGCGCCCGCCGGAGGAACCAACCAAACTCTTTCTGTAGTCCCCTCGCGGACGTATTTCTTACAGCTCTGAGCAAAAATTCAAAATGAATCAAAACTTTCAACAACGGATCTCTTGGTTCTGGCATCGATGAAGAACGCAGCGAAATGCGATAAGTAATGTGAATTGCAGAATTCAGTGAATCATCGAATCTTTGAACGCACATTGCGCCCGCCAGTATTCTGGCGGGCATGCCTGTCCGAGCGTCATTTCAACC…	CATCGAGAAGTTCGAGAAGGTAAGCTCATTTCACTGCTTTTCCCATCAATTTTTGGCACAATCATATGCCCGACAATTCTGCTCTCAGTTTTTGTCTTTTTTTTCCAGCGTCACCCCGCTTTGCCAGTCTACCTACCCCTCCTTTGGCACAGCAAAAATTTTCTGGCTGCCTTGTTTGGCTTTTAGTGGGGTGTCAAATTTTTTGGCAGCAACCCCGCTATCGCCACTGCACCTCTTCCATCACCCACCACATGCTATTTGCTCAATCGCGTCGTCTTTTTTTGTTCATTATGCTGATCATGCTTCAATCAATAGGAAGCCGCCGAACTCGGCAAGGGTTCCTTCAAGTATGCGTGGGTTCTTGACAAGCTCAAGGCCGAGCGTGAGCGTGGTATCACC…	CCCATGGCTTGTTTACCCATGGCAGATTGGTAGGTGTTACGGGGGGACTGTATAGGGTCAGTTAGTTATTTGAACAGGCC ATAAACAGGGAAGAGAAACAGAGAATAGCTTCTCGGGTTGACATACCTGGTTGTGATCGGGGAAAGGAATGATACTAGCA CAGATACCTAAGATCATACTCGGGTGAATCTCGCAATGCGTGTACATGTGAGTTGTCGGATTTGTCTTGGTCTTGAGACG CTTGTTTGGATCGTCTCCCATGTCTTCATCTGTGGCAATGCCAGCCTTCTGAAGACGGTAAAGCTCAAGATCCTCCGGTG TCATGCAAATCATAGCCGTTTCTTCTTCCTCAGCATCGAGATATTCCACCGCACCAGCCCGAATTAACCCTTCCC…
SC1	Trichoderma atroviride, Trichoderma viride	GGAAGTAAAAGTCGTAACAAGGTCTCCGTTGGTGAACCAGCGGAGGGATCATTACCGAGTTTACAACTCCCAAACCCAATGTGAACCATACCAAACTGTTGCCTCGGCGGGGTCACGCCCCGGGTGCGTCGCAGCCCCGGAACCAGGCGCCCGCCGGAGGGACCAACCAAACTCTTTTCTGTAGTCCCCTCGCGGACGTTATTTCTTACAGCTCTGAGCAAAAATTCAAAATGAATCAAAACTTTCAACAACGGATCTCTTGGTTCTGGCATCGATGAAGAACGCAGCGAAATGCGATAAGTAATGTGAATTGCAGAATTCAGTGAATCATCGAATCTTTGAACGCACATTGCGCCCGCCAGTATTCTGGCGGGCATGCCTGTCCGAGCGTCATTTCAA…	CATCGAGAAGTTCGAGAAGGTGAGCTCATTTCTGCTTTTCCACAATCATGCCCGACAATTCTGTCCTCAGTCTTGTCATTTTTTTTTCTCGCAGCATCACACCCCGCTTTACCTGTCTACCCCTCCTTTGCACAGCAAAATTTTCTGGCTGCCTTGCTTGGTTTTTAGTGGGGTGCCAGTTTTTTCTGTTTGGCTGGAACCCCGCTATCGCCACTGTCCCTCCGTCCCAACGAATTGTCGTCGCTCAATTGCATCGTCTTCTGCCTCCATCTCTGTGTGGTTCATTGTGCTAATCATGCTTCAATCAATAGGAAGCCGCCGAACTCGGCAAGGGTTCTTTCAAGTATGCGTGGGTTCTTGACAAGCTCAAGGCCGAGCGTGAGCGTGGTATCACCATCG…	GACGACCGAGACCACTTTGGAAAGAAGCGTCTAGATCTGGCGGGTCCACTGCTGGCCAAGCTGTTCCGTGGTATCATGCG CAGAATGAATACAGAGCTGGCCAACTACCTCAGACGATGTGTTGAGGGTAACCGCCACTTCAACCTTGCTGTAGGCATTA AGCCCGGCACACTTTCCAACGGACTCAAGTATTCGCTCGCCACTGGAAACTGGGGTGACCAGAAGAAGGCAATGAGCTCG ACCGCAGGTGTCTCACAGGTGCTTAACCGTTACACTTTTGCTTCTACACTTTCCCATTTGCGTCGAACCAATACACCCAT TGGAAGAGATGGTAAGCTGGCGAAGCCTCGACAGCTCCACAACACACATTGGGGTTTGGTGTGCCCGGCTGAGAC…
T-22	Trichoderma afroharzianum, Trichoderma atrobrunneum, Trichoderma breve, Trichoderma simmonsii	TCCTCCGCTTATTGATATGCTTAAGTTCAGCGGGTATTCCTACCTGATCCGAGGTCAACATTTCAGAAGTTGGGTGTTTAACGGCTGTGGACGCGCCGCGCTCCCGATGCGAGTGTGCAAACTACTGCGCAGGAGAGGCTGCGGCGAGACCGCCACTGTATTTCGGAGACGGCCACCGCCAAGGCAGGGCCGATCCCCAACGCCGACCCCCCGGAGGGGTTCGAGGGTTGAAATGACGCTCGGACAGGCATGCCCGCCAGAATACTGGCGGGCGCAATGTGCGTTCAAAGATTCGATGATTCACTGAATTCTGCAATTCACATTACTTATCGCATTTCGCTGCGTTCTTCATCGATGCCAGAACCAAGAGATCCGTTGTTGAAAGTTTTGATTCATTTT…	AACTTGCAGGCAATGTGGGCAGTGTGGCAGTCAAGAACGGGGGCGTAGCCGGCACCGACCTGGCCAGGGTGGTTCATGACGATGACCTGAGCGGTGAAAGAAGCGGCACCCATGGGGGGGTCGTTCTTGGAGTCACCGGCAACGTTACCACGGCGAATTTCCTTAACGGAAACGTTCTTGACGTTGAAACCAACGTTGTCACCGGGAACACCCTCGACGAGCTGCTCGTGGTGCATCTCGACGGACTTGACTTCAGTGGTGACGTTGGAGGGAGCGAAAGTGACGACCATACCGGGCTTGAGGACACCAGTCTCGATACGGCCGACGGGAACTGTTCCAATACCACCGATCTTGTAGACATCCTGGAGGGGAAGACGGAGGGGCTTGTCCGTGGGACGC…	CCCATAGCTTGCTTACCCATGGCAGATTGGTAAGTGTTACGGGGGGACTATGCACACCATTAGATTTTTTCTTCGTTCAT AAGACTGGAAGCGTGGACAACATACCTGGTTGTGATCGGGGAAAGGAATGATACTAGCACAGATACCTAAGATCATACTT GGGTGAATCTCGCAATGGGTGTACATGTGAGTTGTCGGGTTCGTCTTGGTCTTGAGTCGCTTGTTCGGATCATCTCCCAT GTCTTCCTCAGTGTTGATACCGGCCTTCTGAAGACGATACAGCTCGAGATCCTCTGGTGTCATGCAGATCATGGCCGTCT CCTCTTCCTCGGCGTCGAGATATTCAACCGCACCAGCCCTGATCAATCCCTCCCATCCAATCTTCATGCTGGGGT…
ICC 012	Trichoderma asperelloides, Trichoderma asperellum, Trichoderma pubescens	GGAAGTAAAAGTCGTAACAAGGTCTCCGTTGGTGAACCAGCGGAGGGATCATTACCGAGTTTACAACTCCCAAACCCAATGTGAACGTTACCAAACTGTTGCCTCGGCGGGGTCACGCCCCGGGTGCGTCGCAGCCCCGGAACCAGGCGCCCGCCGGAGGAACCAACCAAACTCTTTCTGTAGTCCCCTCGCGGACGTATTTCTTACAGCTCTGAGCAAAAATTCAAAATGAATCAAAACTTTCAACAACGGATCTCTTGGTTCTGGCATCGATGAAGAACGCAGCGAAATGCGATAAGTAATGTGAATTGCAGAATTCAGTGAATCATCGAATCTTTGAACGCACATTGCGCCCGCCAGTATTCTGGCGGGCATGCCTGTCCGAGCGTCATTTCAACC…	AACTTGCAGGCAATGTGGGCAGTGTGGCAATCGAGGACGGGAGCGTAACCGGCACCGACCTGGCCAGGGTGGTTCATGACGATGACCTGGGCGTTGAAAGAAGCGGCACCCATGGGAGGGTCGTTCTTGGAGTCACCGGCAACGTTACCACGGCGGATATCCTTGACAGAGACGTTCTTGACGTTGAAACCAACGTTGTCACCGGGGACACCCTCAGCGAGCTGCTCGTGGTGCATCTCGACGGACTTGACTTCAGTGGTGACGTTGGAAGGAGCGAAGGTAACGACCATACCGGGCTTGAGGACACCAGTCTCGATACGGCCGACAGGGACTGTTCCGATACCACCGATCTTGTAGACATCCTGGAGGGGCAGACGGAGGGGCTTGTCTGTGGGACGC…	GATGACCGAGATCACTTCGGAAAGAAGCGTCTGGATCTGGCTGGTCCACTGCTGGCCAAACTGTTCCGTGGTATCATGCG TAGAATGAACACCGAGTTGGCCAACTACCTGAGACGATGTGTTGAGGGTAACCGCCACTTCAACCTGGCTGTTGGCATCA AGCCCGGTACACTCTCCAACGGATTGAAATATTCGCTCGCCACCGGAAACTGGGGTGACCAGAAGAAGGCAATGAGCTCG ACCGCAGGTGTATCACAGGTGCTTAACCGTTACACTTTTGCTTCGACACTTTCTCATTTGCGTCGTACCAATACACCCAT CGGAAGAGATGGTAAGCTGGCGAAGCCTCGACAGCTTCACAACACACACTGGGGTTTGGTATGCCCGGCCGAGAC…
TF1	Trichoderma aethiopicum, Trichoderma longibrachiatum, Trichoderma orientale	TCCTCCGCTTATTGATATGCTTAAGTTCAGCGGGTATTCCTACCTGATCCGAGGTCAACATTTCAGAAGTTTGGGGTGTTTTACGGCTGTGGCCGCGCCGCGCTCCCGGTGCGAGTGTGCAAACTACTGCGCAGGAGAGGCTGCGGCGAGACCGCCACTGTATTTCGGGGGCGGCCCGGTGAGGGGCCGATCCCCAACGCCGACCCCCCGGAGGGGTTCGAGGGTTGAAATGACGCTCGGACAGGCATGCCCGCCAGAATACTGGCGGGCGCAATGTGCGTTCAAAGATTCGATGATTCACTGAATTCTGCAATTCACATTACTTATCGCATTTCGCTGCGTTCTTCATCGATGCCAGAACCAAGAGATCCGTTGTTGAAAGTTTTGATTCATTTTCGA…	CATTGAGAAGTTCGAGAAGGTAAGCTTGAGATCCCTTCAATTTTCGGACGATTTCCTGTGCCTCTGCCCAACATCTTTTTTTTCACCACCCCGCTTTCTCCTACCCCTCCTTTGGGCGACGCAAATTTTTTTTGTTGCGTTTCGGGTTTTAGTGGGGATGCACCTCCAGCAAACCACTATCCTCTGCCGCCCTCTGCTCTCGTCTCCAACACCTTTGGCGCTTGCGTCATCAACCTTCCAACAGTCTGCGCAGCAATGCTAATCATTTTCCCCTCAACAGGAAGCCGCCGAACTCGGCAAGGGTTCCTTCAAGTACGCGTGGGTTCTTGACAAGCTCAAGGCCGAGCGTGAGCGTGGTATCACCATCGACATTGCCCTCTGGAAGTTCGAGACTCCCAA…	GACGATCGTGACCACTTCGGAAAGAAGCGTCTGGATCTGGCGGGTCCCCTGCTGGCCAAGCTGTTCCGAGGTATTATGCG AAGAATGAACACCGAGCTGGCCAACTATTTGAGACGTTGCGTGGAGGGCAATAGGCATTTCAACCTCGCGGTCGGCATCA AGCCTGGCACGCTCTCCAACGGCTTGAAGTATTCGCTCGCCACTGGAAACTGGGGTGATCAGAAGAAGGCCATGAGCTCG ACTGCAGGAGTGTCTCAGGTGCTCAACCGATACACGTTCGCCTCGACCCTCTCGCATTTGCGCCGCACCAACACGCCCAT CGGAAGAGACGGCAAGCTGGCGAAGCCTCGACAGCTGCACAACACCCATTGGGGTCTGGTCTGCCCGGCCGAGAC…
CYS1	Trichoderma asperellum	GGAAGTAAAAGTCGTAACAAGGTCTCCGTTGGTGAACCAGCGGAGGGATCATTACCGAGTTTACAACTCCCAAACCCAATGTGAACGTTACCAAACTGTTGCCTCGGCGGGGTCACGCCCCGGGTGCGTCGCAGCCCCGGAACCAGGCGCCCGCCGGAGGAACCAACCAAACTCTTTCTGTAGTCCCCTCGCGGACGTATTTCTTTACAGCTCTGAGCAAAAATTCAAAATGAATCAAAACTTTCAACAACGGATCTCTTGGTTCTGGCATCGATGAAGAACGCAGCGAAATGCGATAAGTAATGTGAATTGCAGAATTCAGTGAATCATCGAATCTTTGAACGCACATTGCGCCCGCCAGTATTCTGGCGGGCATGCCTGTCCGAGCGTCATTTCAAC…	CATCGAGAAGTTCGAGAAGGTAAGCTCATTTCACTGCTTTTCCCATCAATTTTTGGCACAATCATATGCCCGACAATTCTGCTCTCAGTTTTTGTCTTTTTTTTCCAGCGTCACCCCGCTTTGCCAGTCTACCTACCCCTCCTTTGGCACAGCAAAAATTTTCTGGCTGCCTTGTTTGGCTTTTAGTGGGGTGTCAAATTTTTTGGCAGCAACCCCGCTATCGCCACTGCACCTCTTCCATCACCCACCACATGCTATTTGCTCAATCGCGTCGTCTTTTTTTGTTCATTATGCTGATCATGCTTCAATCAATAGGAAGCCGCCGAACTCGGCAAGGGTTCCTTCAAGTATGCGTGGGTTCTTGACAAGCTCAAGGCCGAGCGTGAGCGTGGTATCACC…	GATGACCGAGATCACTTCGGAAAGAAGCGTCTGGATCTGGCTGGTCCACTGCTGGCCAAGCTGTTCCGTGGTATCATGCG TAGAATGAACACCGAGTTGGCCAACTACCTGAGACGATGTGTTGAGGGTAACCGTCACTTCAACCTGGCTGTTGGCATCA AGCCCGGCACACTCTCCAACGGATTGAAGTATTCTCTCGCCACCGGAAACTGGGGTGACCAGAAGAAGGCAATGAGCTCG ACCGCAGGTGTATCACAGGTGCTTAACCGTTACACTTTTGCTTCGACACTTTCTCATTTGCGTCGTACCAATACACCCAT CGGAAGAGATGGTAAGCTGGCGAAGCCTCGACAGCTTCACAACACACACTGGGGTTTGGTATGCCCGGCCGAGAC…
CYS2	Trichoderma atrobrunneum	GGAAGTAAAAGTCGTAACAAGGTCTCCGTTGGTGAACCAGCGGAGGGATCATTACCGAGTTTACAACTCCCAAACCCAATGTGAACGTTACCAAACTGTTGCCTCGGCGGGATCTCTGCCCCGGGTGCGTCGCAGCCCCGGACCAAGGCGCCCGCCGGAGGACCAACCAAAACTCTTTTTGTATACCCCCTCGCGGGTTTTTTTATAATCTGAGCCTTCTCGGCGCCTCTCGTAGGCGTTTCGAAAATGAATCAAAACTTTCAACAACGGATCTCTTGGTTCTGGCATCGATGAAGAACGCAGCGAAATGCGATAAGTAATGTGAATTGCAGAATTCAGTGAATCATCGAATCTTTGAACGCACATTGCGCCCGCCAGTATTCTGGCGGGCATGCCTGT…	AACTTGCAGGCAATGTGGGCAGTGTGGCAGTCAAGAACGGGGGCGTAGCCGGCACCGACCTGGCCAGGGTGGTTCATGACGATGACCTGAGCGGTGAAAGAAGCGGCACCCATGGGGGGGTCGTTCTTGGAGTCACCGGCAACGTTACCACGGCGAATTTCCTTAACGGAAACGTTCTTGACGTTGAAACCAACGTTGTCACCGGGAACACCCTCGACGAGCTGCTCGTGGTGCATCTCGACGGACTTGACTTCAGTGGTGACGTTGGAGGGAGCGAAGGTGACGACCATACCGGGCTTGAGGATACCAGTCTCGATACGGCCGACGGGAACTGTTCCAATACCACCGATCTTGTAGACATCCTGGAGGGGAAGACGGAGGGGCTTGTCCGTGGGACGC…	CCCATAGCTTGCTTACCCATGGCAGATTGGTAAGTGTTACGGGGGGACTATGCACACCATTAGTATTTTTCTTCGTTGAT AAGACTGGAAGGGTGGACAACATACCTGGTTGTGATCGGGGAAAGGAATGATACTAGCACAGATACCTAAGATCATACTT GGGTGAATCTCGCAATGCGTGTACATGTGAGTTGTCGGGTTCGTCTTGGTCTTCAGTCGCTTGTTCGGATCATCTCCCAT GTCTTCCTCAGTATTAATACCGGCCTTCTGAAGACGATACAGCTCGAGATCCTCTGGCGTCATGCAGATCATGGACGTCT CCTCTTCCTCGGCGTCGAGATATTCAACTGCACCAGCCCTAATCAATCCCTCCCATCCAATCTTCATGCTGGGGT…
TG1	Trichoderma afarasin, Trichoderma atrobrunneum, Trichoderma breve, Trichoderma endophyticum, Trichoderma harzianum, Trichoderma rifaii, Trichoderma simmonsii, Trichoderma zeloharzianum	TCCTCCGCTTATTGATATGCTTAAGTTCAGCGGGTATTCCTACCTGATCCGAGGTCAACATTTCAGAAGTTGGGTGTTTAACGGCTGTGGACGCGCCGCGCTCCCGATGCGAGTGTGCAAACTACTGCGCAGGAGAGGCTGCGGCGAGACCGCCACTGTATTTCGGAGACGGCCACCCCGCTAAGGGAGGGCCGATCCCCAACGCCGACCCCCCGGAGGGGTTCGAGGGTTGAAATGACGCTCGGACAGGCATGCCCGCCAGAATACTGGCGGGCGCAATGTGCGTTCAAAGATTCGATGATTCACTGAATTCTGCAATTCACATTACTTATCGCATTTCGCTGCGTTCTTCATCGATGCCAGAACCAAGAGATCCGTTGTTGAAAGTTTTGATTCATT…	AACTTGCAGGCAATGTGGGCAGTGTGGCAGTCAAGAACGGGGGCGTAGCCGGCACCGACCTGGCCAGGGTGGTTCATGACGATGACCTGAGCGGTGAAAGAAGCGGCACCCATGGGGGGGTCGTTCTTGGAGTCACCGGCAACGTTACCACGGCGAATTTCCTTAACGGAAACGTTCTTGACGTTGAAACCAACGTTGTCACCGGGAACACCCTCGACGAGCTGCTCGTGGTGCATCTCGACGGACTTGACTTCAGTGGTGACGTTGGAGGGAGCGAAGGTGACGACCATACCGGGCTTGAGGACACCAGTCTCGATACGGCCGACGGGAACCGTTCCAATACCACCGATCTTGTAGACATCCTGGAGGGGAAGACGGAGGGGCTTGTCCGTGGGACGC…	CCCATAGCTTGCTTACCCATGGCAGATTGGTAAGTGTTACGGGGAGACTATGCACATCGTTAGTATTTTTCTTCGTTGAT AGCACTGGAAGGGTGGACAACATACCTGGTTGTGATCGGGGAAAGGAATGATACTAGCACAGATACCTAAGATCATACTT GGGTGAATCTCGCAGTGGGTGTACATATGGGTTGTCGGGTTCGTCTTGGTCTTCAATCGCTTGTTCGGATCATCTCCCAT GTCTTCCTCGGTGTTAATACCGGCCTTCTGAAGACGATACAGCTCGAGATCCTCTGGCGTCATGCAGATCATGGACGTCT CCTCTTCCTCGGCGTCGAGATATTCAACCGCACCAGCCCTGATCAATCCCTCCCATCCAATCTTCATGCTGGGGT…
TG2	Trichoderma asperellum	GGAAGTAAAAGTCGTAACAAGGTCTCCGTTGGTGAACCAGCGGAGGGATCATTACCGAGTTTACAACTCCCAAACCCAATGTGAACGTTACCAAACTGTTGCCTCGGCGGGGTCACGCCCCGGGTGCGTCGCAGCCCCGGAACCAGGCGCCCGCCGGAGGAACCAACCAAACTCTTTCTGTAGTCCCCTCGCGGACGTATTTCTTACAGCTCTGAGCAAAAATTCAAAATGAATCAAAACTTTCAACAACGGATCTCTTGGTTCTGGCATCGATGAAGAACGCAGCGAAATGCGATAAGTAATGTGAATTGCAGAATTCAGTGAATCATCGAATCTTTGAACGCACATTGCGCCCGCCAGTATTCTGGCGGGCATGCCTGTCCGAGCGTCATTTCAACC…	AACTTGCAGGCAATGTGGGCAGTGTGGCAATCGAGGACGGGAGCGTAACCGGCACCGACCTGGCCAGGGTGGTTCATGACAATGACCTGGGCGTTGAAAGAAGCGGCACCCATGGGAGGGTCGTTCTTGGAGTCACCGGCAACGTTACCACGGCGGATATCCTTGACAGAGACGTTCTTGACGTTGAATCCAACGTTGTCACCGGGGACACCCTCAGCGAGCTGCTCGTGGTGCATCTCGACGGACTTGACTTCAGTGGTGACGTTGGAGGGAGCGAAGGTGACGACCATACCGGGCTTGAGGACACCAGTCTCGATACGGCCGACAGGGACTGTTCCGATACCACCGATCTTGTAGACGTCCTGGAGGGGCAGACGGAGGGGCTTGTCTGTGGGACGC…	GATGACCGAGATCACTTCGGAAAGAAGCGTCTGGATCTGGCTGGTCCACTGCTGGCCAAGCTGTTCCGTGGTATCATGCG TAGAATGAACACCGAGTTGGCCAACTACCTGAGACGATGTGTTGAGGGTAACCGTCACTTCAACCTGGCTGTTGGCATCA AGCCCGGCACACTCTCCAACGGATTGAAGTATTCTCTCGCCACCGGAAACTGGGGTGACCAGAAGAAGGCAATGAGCTCG ACCGCAGGTGTATCACAGGTGCTTAACCGTTACACTTTTGCTTCGACACTTTCTCATTTGCGTCGTACCAATACACCCAT CGGAAGAGATGGTAAGCTGGCGAAGCCTCGACAGCTTCACAACACACACTGGGGTTTGGTATGCCCGGCCGAGAC…
MK1	Trichoderma aethiopicum, Trichoderma longibrachiatum, Trichoderma orientale	TCCTCCGCTTATTGATATGCTTAAGTTCAGCGGGTATTCCTACCTGATCCGAGGTCAACATTTCAGAAGTTTGGGGTGTTTTACGGCTGTGGCCGCGCCGCGCTCCCGGTGCGAGTGTGCAAACTACTGCGCAGGAGAGGCTGCGGCGAGACCGCCACTGTATTTCGGGGGCGGCCCGGTGAGGGGCCGATCCCCAACGCCGACCCCCCGGAGGGGTTCGAGGGTTGAAATGACGCTCGGACAGGCATGCCCGCCAGAATACTGGCGGGCGCAATGTGCGTTCAAAGATTCGATGATTCACTGAATTCTGCAATTCACATTACTTATCGCATTTCGCTGCGTTCTTCATCGATGCCAGAACCAAGAGATCCGTTGTTGAAAGTTTTGATTCATTTTCGA…	CATTGAGAAGTTCGAGAAGGTAAGCTTGAGATCCCTTCAATTTTCGGACGATTTCCTGTGCCTCTGCCCAACATCTTTTTTTTCACCACCCCGCTTTCTCCTACCCCTCCTTTGGGCGACGCAAATTTTTTTTGTTGCGTTTCGGGTTTTAGTGGGGATGCACCTCCAGCAAACCACTATCCTCTGCCGCCCTCTGCTCTCGTCTCCAACACCTTTGGCGCTTGCGTCATCAACCTTCCAACAGTCTGCGCAGCAATGCTAATCATTTTCCCCTCAACAGGAAGCCGCCGAACTCGGCAAGGGTTCCTTCAAGTACGCGTGGGTTCTTGACAAGCTCAAGGCCGAGCGTGAGCGTGGTATCACCATCGACATTGCCCTCTGGAAGTTCGAGACTCCCAA…	CCCATGGCTTGTTTACCCATGGCAGATTGGTAGGTGTTACGGGGGGACTGCACGCAGTTAGCGCCTGTGCAGGAGGAGCC AAGGATGGGCAAAGAATGTGGGTGAACATACCTGGTTGTGATCGGGGAAAGGAATGATGCTCGCGCAAATACCCAAGATC ATGCTTGGATGGATCTCGCAGTGCGTGTACATGTGCGTTGTTGGGTTTGTCCTCGTCTTGAGTCGCTTGTTCGGATCGTC GCCAACGTCCTCTTCGGTGGCAATACCTGCCTTTTGCGCACGATACAGCTCGAGATCCTCGGGAGTCATGCAAATCATGG CCGTCTCCTCTTCCTCGGCGTCGAGATATTCAACTGCACCAGCCCTGATGAGTCCCTCCCAACCAATCTTCATGC…
QM6a	Trichoderma reesei	TCCTCCGCTTATTGATATGCTTAAGTTCAGCGGGTATTCCTACCTGATCCGAGGTCAACATTTCAGAGTTTGGGGTGTTTTACGGCTGTGGCCGCGCCGCGCTCCCGGTGCGAGTGTGCAAACTACTGCGCAGGAGAGGCTGCGGCGAGACCGCCACTGTATTTCGGGGGCGGCCCGGTGAGGGGCCGATCCCCAACGCCGACCCCCCGGAGGGGTTCGAGGGTTGAAATGACGCTCGGACAGGCATGCCCGCCAGAATACTGGCGGGCGCAATGTGCGTTCAAAGATTCGATGATTCACTGAATTCTGCAATTCACATTACTTATCGCATTTCGCTGCGTTCTTCATCGATGCCAGAACCAAGAGATCCGTTGTTGAAAGTTTTGATTCATTTTCGAG…	AACTTGCAGGCAATGTGGGCAGTGTGGCAGTCGAGGACGGGGGCGTAGCCGGCACCGACCTGGCCGGGGTGGTTCATGACGATGACCTGGGCGGTGAAAGAAGCGGCGCCCATGGGGGGGTCGTTCTTGGAGTCACCGGCAACGTTGCCACGGCGGATTTCCTTGACGGAAACGTTCTTCACGTTGAAACCAACGTTGTCACCAGGCTGGCCCTCAGCGAGCTGCTCGTGGTGCATCTCGACGGACTTGACTTCAGTGGTGACGTTGGAGGGAGCGAAGGTAACGACCATACCGGGCTTGAGGACACCAGTCTCGATACGGCCGACGGGAACTGTTCCGATACCACCGATCTTGTAGACGTCCTGGAGGGGAAGACGCAGGGGCTTGTCCGTGGGACGC…	GACGATCGTGACCACTTTGGAAAGAAGCGGCTGGACCTGGCGGGTCCTCTGCTGGCCAAGCTGTTCCGTGGCATCATGCG AAGAATGAACACCGAGCTGGCCAATTATCTGAGACGGTGCGTGGAGGGCAACCGACACTTCAATCTCGCCGTCGGCATCA AGCCCGGCACGCTTTCAAACGGCCTAAAGTACTCGCTCGCCACTGGAAACTGGGGTGATCAGAAGAAGGCCATGAGCTCG ACCGCAGGTGTGTCTCAGGTGCTCAACCGCTACACGTTTGCCTCGACCCTCTCGCATTTGCGGCGTACCAACACGCCCAT CGGAAGAGATGGCAAGCTGGCGAAGCCTCGACAGCTTCACAACACCCATTGGGGTCTCGTCTGCCCGGCCGAGAC…
