# Supplementary material for: In-depth comparison of commercial Trichoderma-based products: integrative approaches to quantitative analysis, taxonomy and efficacy
Source: Front Microbiol. 2025 Sep 18;16:1646394. doi: 10.3389/fmicb.2025.1646394 (PMC12488588; doi:10.3389/fmicb.2025.1646394)
Supplement: Supplementary file 3 [file Table_2.XLSX]

## Sheet: Suppl.table 2
Suppl. table 2. Dunn's post-hoc multiple comparisons table for the Kruskal-Wallis test
group1	group2	n1	n2	statistic	p	p.adj	p.adj.signif	Pathogen
Cys1	Cys2	3	3	-2.22692	0.0259525	0.0545002	ns	B.cinerea
Cys1	ICC012	3	3	0	1	1	ns	B.cinerea
Cys1	SC1	3	3	0	1	1	ns	B.cinerea
Cys1	T-22	3	3	0	1	1	ns	B.cinerea
Cys1	T-34	3	3	0	1	1	ns	B.cinerea
Cys1	Tf1	3	3	-2.96923	0.00298547	0.012539	*	B.cinerea
Cys2	ICC012	3	3	2.22692	0.0259525	0.0545002	ns	B.cinerea
Cys2	SC1	3	3	2.22692	0.0259525	0.0545002	ns	B.cinerea
Cys2	T-22	3	3	2.22692	0.0259525	0.0545002	ns	B.cinerea
Cys2	T-34	3	3	2.22692	0.0259525	0.0545002	ns	B.cinerea
Cys2	Tf1	3	3	-0.742307	0.457901	0.874175	ns	B.cinerea
ICC012	SC1	3	3	0	1	1	ns	B.cinerea
ICC012	T-22	3	3	0	1	1	ns	B.cinerea
ICC012	T-34	3	3	0	1	1	ns	B.cinerea
ICC012	Tf1	3	3	-2.96923	0.00298547	0.012539	*	B.cinerea
SC1	T-22	3	3	0	1	1	ns	B.cinerea
SC1	T-34	3	3	0	1	1	ns	B.cinerea
SC1	Tf1	3	3	-2.96923	0.00298547	0.012539	*	B.cinerea
T-22	T-34	3	3	0	1	1	ns	B.cinerea
T-22	Tf1	3	3	-2.96923	0.00298547	0.012539	*	B.cinerea
T-34	Tf1	3	3	-2.96923	0.00298547	0.012539	*	B.cinerea
Cys1	Cys2	3	3	-2.96007	0.00307568	0.0161473	*	F.graminearum
Cys1	ICC012	3	3	0	1	1	ns	F.graminearum
Cys1	SC1	3	3	0	1	1	ns	F.graminearum
Cys1	T-22	3	3	-2.22919	0.0258013	0.0677285	ns	F.graminearum
Cys1	T-34	3	3	0	1	1	ns	F.graminearum
Cys1	Tf1	3	3	-1.71757	0.0858747	0.150281	ns	F.graminearum
Cys2	ICC012	3	3	2.96007	0.00307568	0.0161473	*	F.graminearum
Cys2	SC1	3	3	2.96007	0.00307568	0.0161473	*	F.graminearum
Cys2	T-22	3	3	0.730882	0.464851	0.697277	ns	F.graminearum
Cys2	T-34	3	3	2.96007	0.00307568	0.0161473	*	F.graminearum
Cys2	Tf1	3	3	1.2425	0.214053	0.345777	ns	F.graminearum
ICC012	SC1	3	3	0	1	1	ns	F.graminearum
ICC012	T-22	3	3	-2.22919	0.0258013	0.0677285	ns	F.graminearum
ICC012	T-34	3	3	0	1	1	ns	F.graminearum
ICC012	Tf1	3	3	-1.71757	0.0858747	0.150281	ns	F.graminearum
SC1	T-22	3	3	-2.22919	0.0258013	0.0677285	ns	F.graminearum
SC1	T-34	3	3	0	1	1	ns	F.graminearum
SC1	Tf1	3	3	-1.71757	0.0858747	0.150281	ns	F.graminearum
T-22	T-34	3	3	2.22919	0.0258013	0.0677285	ns	F.graminearum
T-22	Tf1	3	3	0.511617	0.608919	0.852487	ns	F.graminearum
T-34	Tf1	3	3	-1.71757	0.0858747	0.150281	ns	F.graminearum
Cys1	Cys2	3	3	-2.88675	0.00389242	0.0163482	*	S.sclerotiorum
Cys1	ICC012	3	3	0	1	1	ns	S.sclerotiorum
Cys1	SC1	3	3	0	1	1	ns	S.sclerotiorum
Cys1	T-22	3	3	0	1	1	ns	S.sclerotiorum
Cys1	T-34	3	3	0	1	1	ns	S.sclerotiorum
Cys1	Tf1	3	3	-2.3094	0.0209213	0.0439348	*	S.sclerotiorum
Cys2	ICC012	3	3	2.88675	0.00389242	0.0163482	*	S.sclerotiorum
Cys2	SC1	3	3	2.88675	0.00389242	0.0163482	*	S.sclerotiorum
Cys2	T-22	3	3	2.88675	0.00389242	0.0163482	*	S.sclerotiorum
Cys2	T-34	3	3	2.88675	0.00389242	0.0163482	*	S.sclerotiorum
Cys2	Tf1	3	3	0.57735	0.563703	1	ns	S.sclerotiorum
ICC012	SC1	3	3	0	1	1	ns	S.sclerotiorum
ICC012	T-22	3	3	0	1	1	ns	S.sclerotiorum
ICC012	T-34	3	3	0	1	1	ns	S.sclerotiorum
ICC012	Tf1	3	3	-2.3094	0.0209213	0.0439348	*	S.sclerotiorum
SC1	T-22	3	3	0	1	1	ns	S.sclerotiorum
SC1	T-34	3	3	0	1	1	ns	S.sclerotiorum
SC1	Tf1	3	3	-2.3094	0.0209213	0.0439348	*	S.sclerotiorum
T-22	T-34	3	3	0	1	1	ns	S.sclerotiorum
T-22	Tf1	3	3	-2.3094	0.0209213	0.0439348	*	S.sclerotiorum
T-34	Tf1	3	3	-2.3094	0.0209213	0.0439348	*	S.sclerotiorum
The "Pathogen" column contains three species of fungi (B.cinerea, F.graminearum, S.sclerotiorum) for which comparative analyses were conducted.
The "group1" and "group2" columns define the pairs of Trichoderma isolates being compared.
The sample sizes for each of these groups are given in the "n1" and "n2" columns.
The value of the test statistic, calculated for each pair of groups to quantify the differences between them, is provided in the "statistic" column.
The "p" column shows the original p-values, which indicate the probability of observing differences.
The "p.adj" column contains p-values adjusted using the FDR method, which is used to control for the error of multiple comparisons.
The "p.adj.signif" column contains graphical notations (ns, *) indicating the statistical significance of the adjusted p-values, where * denotes statistically significant differences and ns (non-significant) means there are no significant differences.
